# Supplementary material for: PAX6 Expression Patterns in the Adult Human Limbal Stem Cell Niche
Source: Cells. 2023 Jan 23;12(3):400. doi: 10.3390/cells12030400 (PMC9913671; doi:10.3390/cells12030400)
Supplement: Supplementary file 1 [file cells-12-00400-s001.zip]

Archive with 1 entries (1 files):
- cells-2164219-supplementary.pdf
